# Supplementary material for: Psychosocial Workplace Environments Enabling Sustainable Employment for People with Mental Health Conditions: A Scoping Review
Source: Nurs Rep. 2026 Mar 17;16(3):101. doi: 10.3390/nursrep16030101 (PMC13028844; doi:10.3390/nursrep16030101)
Supplement: Supplementary file 1 [file nursrep-16-00101-s001.zip]

Archive with 2 entries (2 files):
- PRISMA-ScR-Fillable-Checklist_10Sept2019.pdf
- Supplementary_Table_S1.pdf
